# Supplementary material for: Differential regulation of β-catenin-mediated transcription via N- and C-terminal co-factors governs identity of murine intestinal epithelial stem cells
Source: Nat Commun. 2021 Mar 1;12:1368. doi: 10.1038/s41467-021-21591-9 (PMC7921392; doi:10.1038/s41467-021-21591-9)
Supplement: Supplementary file 2 — Supplementary Data 1 [file 41467_2021_21591_MOESM2_ESM.xlsx]

## Sheet: Sheet1
Supplementary Data 1: sequences of smFISH probes
This file contains sequences of smFISH probes used for the experiments. For the details of the procedure please see Methods (Single molecule in situ hybridization)
Following mRNA were targeted (as indicated in bold): Fos, Junb, Lgr5, Creb3l3
Fos
CTATCCAGTCTTCTCAGTTG
GTAGACACTGGTGGGAGCTG
GGTCGAAGTTTGGGGAAAGC
GCGTTGAAACCCGAGAACAT
TACTGCAGCGGGAGGATGAC
CTGGGGAATGGTAGTAGGAA
AAAGTCCTGTGTGTTGACAG
TAGAGACGGACAGATCTGCG
TCACCGTGGGGATAAAGTTG
CACGGAGGAGACCAGAGTGG
CTTGGAGTGTATCTGTCAGC
AACGCAGACTTCTCATCTTC
CAGATTGGCAATCTCAGTCT
GGCTGCCAAAATAAACTCCA
CAGACATCTCCTCTGGGAAG
AGACCTCCAGTCAAATCCAG
CTCAGACTCTGGGGTGGAAG
TGAGAAGGGGCAGGGTGAAG
TTGACTGGCTCCAAGGATGG
ATCAAAGGGTTCTGCCTTCA
CTGCATAGAAGGAACCGGAC
AAGGAATTGCTGTGCAGAGG
GTGACCACGGGAGTACACAG
TTCAGGGTAGGTGAAGACAA
CTTCTCTGACTGCTCACAGG
TTTCTCCTCTCTGTAATGCA
GGAACCTTCGAGGGAAGACG
TGGTGTGTTTCACGAACAGG
TCTGGAAGAGGTGAGGACTG
CCCAACAGATTAGTTAGTGC
ATCAGCTGCACTAGATACAA
CCAGGAACACAGTAGGTATT
GTTTCTAATTGGAACACGCT
GTCCTATCTTTTCTTAGTTT
GCTATTGATTTCTATCTACT
TGACGCTGAAGGACTACAGT
TCGACAATGCATGATCAGTA
ATGTCAGAACATTCAGACCA
TTCACTTTCCACATGTCGAA
Junb
GCTTCCGGAGATTTTCTCTC
GTTGGCAGCTGTGCGTAAAG
TGGGCGATCTGGGAAAGGTC
AAAGGCTGTTCCATTTTCGT
TGCGTAAGAGTCGTCGTGAT
AGTCGTGTAGAGACAGGCTG
AAGGTGGGTTTCAGGAGTTT
TTGAGACCCCGATAGGGATC
ATCCCTGACCCGAAAAGTAG
GGAGGCTAGCTTCAGAGATG
TGCTGTTGGGGACGATCAAG
GTAAAAGTACTGTCCCGGAG
TTTGACAAAACCGTCCGCAA
GTCACGTGGTTCATCTTGTG
GAGGTTGGTGTAGACGGGAG
CATGTGGGAGGTAGCTGATG
GTTCCTCTTTAAAGGCGGAA
TTTCGCTCCACTTTGATGCG
TTGAGTGTCTTCACCTTGTC
TTGCTGACATGGGTCATGAC
CAAGGGAGGCTCTCAGAAGG
AAACCTCGAGGTGGAAGGAC
AAAATACGCTGGAAGGGGGC
GAATTCAGTCTCTTTGCAGA
CCTCCCTGTTAAATACACAA
CTCCACAGTACTATGCAGAG
AGACACGAAGTGCGTGTTTC
Lgr5
AAGGACAGGAGCATGTGGAC
TCACAGTGACAGTGTGATGG
TGAAGACGCTGAGGTTGGAG
ATACTGAGGTCCAGGTAGGA
GGGTAGCTGACTGATGTTGT
TAGGAAGCAGAGGCGATGTA
TTCCAGCAAGACGTAACTCT
TTGGGAATGTGTGTCAAAGC
AAGCACTTTGAGGCTGTGAA
TCTCAGCTGGTTGTTCTGCA
AAATTCTGTAGCGCTTCCTC
ATCTAGGCGCAGGGATTGAA
GCACGTAGCTGATGTGGTTG
ATTGTCATCTAGCCACAGGT
AACTTCTGAAAGCCTGGACA
TTGTTCAGGGCCAAGGTCAT
GTAGTCTGCTATGTGGTGTA
AGGCTGGAGAGGTTTCCAAA
ATTATGGAGATGCAGAACCA
TTCCCAGGGAGTGGATTCTA
TGGAGTCCATCAAAGCATTT
TAAATCTAAAGTCTCCAGGC
GTGGGGAATTCATCAAGGTT
GTTGGAGAGTGTCTTGATTG
CTGTGGAATCCTAGTTCCTT
CGGTATTGACCTGATGTTGT
ATAAGAGAAGGGTTGCCTAC
GGGGTTGTCATAGAAGTGTA
CAGATACTCCAACAAATTGG
CTTAGTTCAGGCAAATGCTG
AGGCACCATTCAAAGTCAGT
CCTGTCAAGTGAGGAAATTC
TTAAAGTCAGACTCTCCAGG
AGAGATGAGATCTTTGCTCC
TAGGTAACTGATCACAGACG
GACAAATCTAGCACTTGGAG
GTAAGTCTTCGAGTAGGTTG
TTTTGGCAGCCTGACAAACT
GCCTCAGGTCAATTTTCTGA
GCTGCCCTTAATTTCATAGA
GGAGGTTAAACAACTGCTGA
TTCCATGCTAAGTTCAGAGA
CATTGGGGTGAATGATAGCA
AGAGACGGCAACGTAGAAAA
GATTGGATGATAGGTCCAAC
AACCATGTAACCCAGTCACA
GCTCGGTTCCCTGTTAATTT
AGATGGTATCAGGCTCTGTA
TCTTGAGCTCTGGGAAGTTT
GGTAAGCAGATGGCATTTCT
TATAGACATTCTCACACCCC
CGTCGTCTTTATTCCATTGG
TTATGAAGGTCGTCCACACT
CTTGAAATAACCCAGCGTCT
TAGGAAATCTTCAAGGTCCC
TCAGGTCTTCCTCAAAGTCA
TACCAAATAGGTGCTCACAG
ATTGCAGGAAAGCGCCAGTA
AACACGGTCAAAGCCACCAA
AGAGATGTACAGAGGAGTTC
CCCCAATTAGCAGCTTTATG
AGAATGTCCACTACCGCGAT
AAAAGTGAATGCATCCACGG
ACGCACCGTGCTGAGCAAAA
AACGATTTGGCAGCCGATTC
GGAAGCAAAAATGGACAGGA
TGAGCAGGAAGATCGACGAT
ACAGAAAAACCTCGTTCCAG
CTTCAAACTTCGAAGAGCAC
AGGCTAAAAAGGGGAGCTTT
ACATAGCAAAACGATCGCTC
AAGGGGATTGTGGCAATGGT
CATTGTACTTACTGCCTCCT
AACACGAGAGCCACCATGTA
GAGGAAACAGAGAGAGTTGA
CTTTGTGTAGGCAATGGTCA
CTTTCTCCAAACTGCAGTAG
ATCCCAAAGATTCTCCAGCT
CAATGTGCTTCACCATCGAA
TAAAGGATGCAGTTGGCGAA
AAGGATAAGAAAGCCACGGG
AGGTGAGGTTTAGCAAAGAG
TTAATGACGTCAGGACTGAT
GGACGATCACGAGAAGTATA
TGGGTTGAGACAGGAAGGAA
GGGGATTGAAGACAATGTAG
CTGCCCATATCCTCCTTAAA
TCCAGAAACGGGTATGCTTT
AGACTCGCGTGTTTTGATCT
ATCGTCCGAGTTAATGGACA
ACTCACAGGACCGTTTCTCA
AAGGATACTAAGGCTTGGGT
AAGGCAAGTCATAGGCTATG
TCATGGGGTAAGCTGGTGAT
GAAGAGAGATGACAGCTTTC
GAGACATGGGACAAATGCAA
Creb3l3
ATCTTTCCAGCCGCTATGTC
ATCAAACAGGAGGTCAAGGA
AGCTCCACGTTTCTCAGGAT
CCCAGGATGCAATTTAGGAA
ATAATGGAGAGCTGGGGTCA
AAGGTAGATCCTCAGAGATG
TTCAGTGCCACTACGAGGAG
TGACACCTGGCTACCGTGTT
ACTCCTGGACTTGTGTCCTT
TCCAGGTCAATGGCCACTGA
TACAGGGTATCTGTGCTCCA
TCCTTCACAGTGAGGTTGAA
AAGGAATGCTGTTGCAAGTC
ATCCTCTGTCAGCACCAGCT
TCTTTAGCCAGCAGCTTCTT
ATACTTGGTGAGAGGCAGCT
CGGATTTTTTTCAAAACTCG
CTGTTTGTTCCGGATCTTTC
TCTTCCTGCTTTCTTGAGCT
GTTCTCCAGACCATCAATGT
TGGGCAGTACACGCTGACAT
ATGCAAAACCTTCCTCTGCA
CTGCTCCAGAAGAGACAAAT
ACAAGTGCCTGCAGGTGTTT
TGGCTTGCTGGTTGACTGGA
AGAAGGACCGCTATGCAGGT
GATGATCAGGGCGAAGGACA
AGTTGAAAGGGCTGATGGAG
CCAGGGCTGTCAACTTTGTT
TTCTGGAAAACACTCGCACT
TTTGTGGGGGGTACCAACGT
AAATTTCCCCAGTCTGCACT
CAGGTTGTCCAACATTGGAA
TGGAGTTGTCTAGCTCTTCT
ACTGAGCAGTGGTTCTGAAG
ATCTCCCCTGGTATCTCCAG
TAAGCCACCTTGGTACCCAG
AATGCATCTTGCACCAGACG
