# Supplementary material for: Differential regulation of β-catenin-mediated transcription via N- and C-terminal co-factors governs identity of murine intestinal epithelial stem cells
Source: Nat Commun. 2021 Mar 1;12:1368. doi: 10.1038/s41467-021-21591-9 (PMC7921392; doi:10.1038/s41467-021-21591-9)
Supplement: Supplementary file 6 — Source Data [file 41467_2021_21591_MOESM6_ESM.xlsx]

## Sheet: Supplementary Figure 1F
Supplementary Figure 1F	anti-beta-catenin and beta-actin													anti-Lamin A/C
